# Supplementary material for: Do Preparation Techniques Transform the Metabolite Profile of Platelet-Rich Plasma?
Source: Bioengineering (Basel). 2025 Jul 17;12(7):774. doi: 10.3390/bioengineering12070774 (PMC12293010; doi:10.3390/bioengineering12070774)
Supplement: Supplementary file 1 [file bioengineering-12-00774-s001.zip]

Archive with 1 entries (1 files):
- bioengineering-3694213-supplementary.pdf
